# Supplementary material for: Interpersonal brain synchronization during sensorimotor synchronization in people with different aerobic fitness levels: A fNIRS-based hyperscanning study
Source: PLoS One. 2025 Aug 18;20(8):e0329450. doi: 10.1371/journal.pone.0329450 (PMC12360550; doi:10.1371/journal.pone.0329450)
Supplement: S1 — (XLSX) [file pone.0329450.s001.xlsx]

## Sheet: Basic information of participan
Experimental group									Control group
Age	BMI	Height（cm）	Weight（kg）	Time taken for the 1000-meter run（s）					Age	BMI	Height（cm）	Weight（kg）	Time taken for the 1000-meter run（s）
20	18.3391	170	53	223					22	29.5502	170	85.4	302
21	20.7157	173	62	222					18	26.8745	183	90	260
18	17.9902	178	57	218					19	21.847	179	70	259
18	23.1983	181	76	218					18	22.4913	170	65	259
23	22.3094	172	66	215					19	18.5628	176	57.5	257
22	20.5714	175	63	215					18	24.4898	175	75	255
18	24.5351	176	76	215					18	20.7612	170	60	253
21	22.7903	174	69	214					18	24.6914	180	80	252
21	21.0667	177	66	213					18	23.8754	170	69	249
22	20.4783	174	62	212					18	22.7833	179	73	246
19	22.6757	168	64	212					18	20.9024	183	70	246
20	23.597	171	69	211					18	21.6333	172	64	243
20	19.4094	183	65	210					18	21.5195	181	70.5	241
18	19.5918	175	60	210					20	22.4913	170	65	241
18	22.1443	168	62.5	210					22	19.5918	175	60	240
20	18.3768	173	55	209					21	24.2215	170	70	240
20	24.5351	176	76	209					20	20.7476	177	65	240
20	20.9366	165	57	208					24	22.0932	178	70	239
22	19.6927	176	61	207					20	24.7252	173	74	239
18	21.3859	177	67	207					19	20.0474	173	60	238
21	21.9774	181	72	207					18	26.8787	188	95	238
20	22.9819	177	72	206					20	24.8016	168	70	237
19	20.5499	168	58	206					20	18.4672	171	54	237
20	23.6614	172	70	204					22	27.4406	176	85	236
18	19.1327	168	54	204					20	18.7328	165	51	236
22	22.3765	180	72.5	201					22	19.1327	168	54	235
22	20.1769	176	62.5	201					22	26.7949	176	83	235
24	22.4913	170	65	200					20	21.6049	180	70	235
23	23.1481	180	75	200					20	18.8189	163	50	235
18	20.8653	176.5	65	200					22	28.4091	176	88	234
18	22.2041	175	68	200					22	18.5185	180	60	234
20	20.2865	179	65	199					22	24.2215	170	70	233
23	22.7583	169	65	198					21	23.6614	172	70	233
18	22.4913	170	65	198					19	24.6914	180	80	233
22	21.2585	168	60	195					19	20.0617	180	65	233
18	23.5036	181	77	195					19	18.3768	173	55	233
23	22.7833	179	73	194					21	22.8571	175	70	232
21	20.9877	180	68	192					21	17.8465	164	48	232
21	20.6612	176	64	191					20	25.0995	167	70	231
20	23.8751	165	65	191					19	19.2121	173	57.5	231
21	24.5435	185	84	190					23	26.5118	178	84	230
19	23.3234	172	69	190					23	21.1073	170	61	229
22	20.6163	192	76	188					21	20.148	174	61	229
20	18.3655	165	50	188					20	21.9138	185	75	228
22	23.3887	173	70	187					20	24.8016	168	70	228
21	20.2865	179	65	187					23	24.093	168	68	227
22	20.7451	185	71	186					21	19.726	178	62.5	226
19	24.4898	175	75	184					21	20.0692	170	58	226
20	22.4461	167	62.6	183					20	21.9774	181	72	227
22	22.7732	165	62	180					21	20.8611	171	61	224

## Sheet: Behavioral data
MITI
500ms			1000ms			1500ms
Experimental group	Control group		Experimental group	Control group		Experimental group	Control group
501.688	514.100247400000		924.13	1037.26709200000		1394.54	1579.93158100000
489.318	467.408413200000		924.424	949.608900500000		1253.61	1300.83212500000
526.507	536.490460300000		991.974	993.189060500000		1492.2	1609.72286300000
522.232	476.331685300000		1029.53	1156.64988600000		1475.53	1694.45041500000
508.801	493.701696300000		1054.81	1018.92860200000		1777.94	1614.38532000000
487.793	467.760681000000		999.8	893.305993200000		1437.56	1301.35478800000
489.911	519.898614800000		994.394	1048.77278600000		1612.06	1673.97056300000
520.891	516.141282600000		908.39	926.775890800000		1566.27	1543.03732300000
476.205	454.793402200000		881.356	882.889455100000		1230.86	1516.49435300000
484.688	494.230115300000		981.537	919.952615600000		1713.73	1334.68676100000
487.281	515.665092100000		895.691	965.949112600000		1525.05	1306.12847300000
471.999	514.178097500000		918.019	978.627980000000		1459.06	1479.37872300000
529.696	460.291160000000		872.876	947.827421500000		1327.92	1423.25978600000
499.728	573.542012600000		960.508	1027.49601000000		1541.99	1477.38703400000
487.962	493.325483200000		891.205	981.559838900000		1548.34	1565.16922200000
444.808	526.860658300000		1100.26	906.142156800000		1348.6	1202.01890900000
492.227	528.251779800000		949	851.293464200000		1448.62	1000.77442900000
483.803	486.948811400000		852.053	1035.88233000000		1440.56	1617.56813000000
503.343	487.805879300000		1023.55	913.365442900000		1553.5	1226.50918700000
504.427	498.736246200000		1084.69	1006.82883800000		1310.66	1258.67630200000
492.33	528.554487400000		1035.65	1089.03526200000		1490.94	1443.93758300000
484.855	529.387377800000		1053.19	1139.06905700000		1499.42	1469.74720300000
475.793			797.513			1026.98
MA
500ms			1000ms			1500ms
Experimental group	Control group		Experimental group	Control group		Experimental group	Control group
68.7783	50.1984141800000		77.83	55.0547026000000		90.7553	128.187821200000
36.1802	68.8656121000000		73.1838	83.4346426900000		98.6642	170.274427900000
39.7636	57.5302038800000		67.0868	84.6937474900000		136.883	133.037284000000
54.0677	58.4570801500000		51.5038	86.6494791300000		92.514	159.342317300000
47.9916	69.1521569300000		64.5233	99.6852849800000		140.59	176.467734000000
73.5529	57.4355509600000		64.6613	105.839138800000		98.8944	157.644880500000
56.0369	73.2855044600000		77.6787	96.1406762200000		84.2634	176.505014200000
43.5827	44.4534368200000		71.2601	50.2915508500000		128.833	186.490157100000
55.0577	87.9181666500000		82.8723	103.812591200000		106.718	151.047666200000
49.0356	62.0130803100000		64.1193	91.4570928200000		127.327	133.152854600000
84.3989	50.9012297600000		112.09	86.8987058500000		154.841	140.051608200000
60.7548	52.7939177300000		98.5613	70.7587273900000		139.464	120.316282500000
52.088	72.5238197800000		62.4748	101.767792100000		103.871	196.751215100000
66.8217	48.2674396000000		74.1938	106.261209200000		133.543	138.270598400000
49.1792	57.9258056800000		62.9103	72.4581649400000		145.85	144.773810400000
51.6151	93.7820531800000		99.5327	109.533579600000		109.672	154.708244500000
64.0797	62.5318993000000		70.1029	82.7048550600000		118.473	123.165377400000
65.4952	62.2980754500000		87.1878	120.246188300000		123.019	132.969551500000
69.0973	58.1714976700000		124.926	96.9880379800000		161.231	145.928731000000
50.0328	73.5528532200000		103.943	69.5649739100000		124.231	141.907790700000
56.3559	66.6964840000000		108.05	123.905732000000		125.992	153.857636300000
78.4738	55.4766676100000		53.842	118.927899200000		110.093	144.840426400000
57.42			76.061			82.1356
PCG
500ms			1000ms			1500ms
Experimental group	Control group		Experimental group	Control group		Experimental group	Control group
0.263681	0.193859987000000		0.395781	0.486405767000000		0.432017	0.440675185000000
0.269208	0.144321071000000		0.336929	0.373886321000000		0.402139	0.381020572000000
0.304564	0.228376993000000		0.360146	0.430137885000000		0.587495	0.569192561000000
0.296262	0.513848154000000		0.797177	0.620350719000000		0.545209	0.679265677000000
0.229471	0.303384948000000		0.603155	0.570495733000000		0.595674	0.483230472000000
0.244997	0.162340662000000		0.43916	0.326771741000000		0.382069	0.487730618000000
0.144009	0.240658476000000		0.401655	0.421165021000000		0.523257	0.512198368000000
0.267262	0.205921872000000		0.536682	0.522240274000000		0.419934	0.500005359000000
0.215401	0.162922688000000		0.47175	0.457018962000000		0.500531	0.451112139000000
0.279565	0.343595656000000		0.66105	0.382104316000000		0.496523	0.496522811000000
0.387588	0.315561788000000		0.521206	0.369255605000000		0.451528	0.432361614000000
0.239164	0.324300904000000		0.387618	0.473395312000000		0.545071	0.628135276000000
0.241217	0.467199890000000		0.438285	0.508092424000000		0.498289	0.284668623000000
0.373596	0.453656619000000		0.404956	0.395532761000000		0.42285	0.562193735000000
0.368199	0.437280169000000		0.584274	0.394978734000000		0.42285	0.538087850000000
0.203782	0.275704710000000		0.293307	0.344188305000000		0.390176	0.425139750000000
0.219315	0.310117395000000		0.3764	0.420825779000000		0.540051	0.436306198000000
0.250435	0.215301513000000		0.451228	0.324583228000000		0.510937	0.610899069000000
0.176972	0.314849210000000		0.87253	0.630499591000000		0.585999	0.724868450000000
0.452309	0.141802289000000		0.471498	0.655504761000000		0.539238	0.475888274000000
0.230179	0.365422853000000		0.381675	0.578532717000000		0.48946	0.497385676000000
0.431147	0.529503224000000		0.500257	0.252598106000000		0.716278	0.548636593000000
0.394628			0.472234			0.461804
ITIV
500ms			1000ms			1500ms
Experimental group	Control group		Experimental group	Control group		Experimental group	Control group
30.2042	32.1442422700000		59.06	61.9469787300000		110.949	140.730304100000
31.9668	53.9497665600000		82.08	99.0143062200000		118.329	189.330966300000
32.2532	52.5335462800000		79.2	94.9230441300000		146.967	158.174748300000
32.9162	42.7697090500000		59.38	108.377824900000		114.554	185.257072200000
32.9208	43.0278502000000		59.5	86.7777058100000		153.842	203.658245300000
33.0864	41.7539836400000		60.42	86.7209493200000		121.308	187.277246100000
33.5283	39.1900628900000		59.94	102.493820300000		106.672	210.903762500000
35.1618	45.1232769400000		57.42	63.4540608400000		151.556	222.844289800000
36.0766	63.1367778400000		74.85	88.7455326100000		135.194	187.845599800000
38.0005	48.1461245900000		70.14	122.471278700000		170.989	162.379529700000
39.0416	52.7657856100000		84.95	112.164959700000		187.334	181.072114400000
41.588	45.2916734200000		71.4	77.9510532800000		162.343	143.144419000000
42.5514	74.7934545100000		63.59	120.031299200000		135.578	200.919708200000
43.7279	56.6185151400000		65.27	140.350037400000		151.891	165.442290500000
45.1516	49.7891559000000		82.74	76.7031028800000		188.271	155.043234400000
47.5426	48.1159351300000		101.06	109.735457500000		133.822	154.993370100000
47.7992	67.7643718200000		80.76	92.0702186300000		158.076	170.079265300000
49.3148	53.2398928600000		106.79	147.212521400000		154.424	181.004402700000
49.8161	46.3567664500000		119.58	74.8340847900000		141.526	160.803662600000
52.8048	32.0244858500000		122.26	60.3859341300000		154.692	138.717780900000
52.9232	57.8825407400000		138.64	160.516776500000		157.85	181.234509300000
53.1974	63.7220572500000		54.29	110.017567500000		130.496	161.130467600000
74.241			141.55			126.194

## Sheet: IBS
Experimental group		CH1	CH2	CH3	CH4	CH5	CH6	CH7	CH8	CH9	CH10	CH11	CH12	CH13	CH14	CH15	CH16	CH17			Control group		CH1	CH2	CH3	CH4	CH5	CH6	CH7	CH8	CH9	CH10	CH11	CH12	CH13	CH14	CH15	CH16	CH17
500ms		-0.0530909	0.0830851	0.0694361	-0.0474762	0.0215537	0.0399245	0.112284	-0.0168421	-0.00402078	0.148569	-0.0533219	0.0909449	-0.00565769	0.0470809	-0.0803853	0.0263375	-0.0352979			500ms		-0.0138905	-0.0112848	0.0221447	0.0701303	-0.0283977	-0.014264	-0.0601905	0.10217	0.0336179	0.0912975	0.0415191	0.0802992	0.0431243	0.00597927	-0.0103452	0.0156688	-0.0325691
		0.115353	0.191938	-0.0333486	-0.0815678	0.131571	0.0752074	0.0126387	0.108403	0.00331967	0.061393	-0.0891948	0.0605382	-0.0818186	-0.0530096	-0.0583659	0.0419199	0.0510756					-0.0592071	-0.049684	-0.0486801	0.0110858	-0.179095	0.0737561	0.156816	0.0565206	-0.0945794	0.0381833	-0.0572225	0.0550811	0.098559	-0.101565	-0.136135	0.0400241	-0.0249904
		0.0514769	0.0738766	-0.0452225	0.131456	-0.0250204	-0.0870387	-0.0218453	0.0697012	0.0930197	0.0410842	0.0482885	-0.0139954	0.008631	-0.0252921	-0.0196727	0.0401481	-0.0281315					0.000100524582584915	0.0273344	-0.0500391	0.0771789	-0.0584256	0.0459313	-0.046775	0.0928414	-0.111944	0.095312	0.100613	0.0339381	-0.00221105	-0.0780295	-0.0338461	0.0251338	-0.00278878
		-0.0360305	0.109907	0.141451	-0.0321054	0.00769799	0.0428393	0.115375	0.196033	0.0246194	0.00601767	-0.120252	-0.153286	-0.12952	0.10662	0.0386774	0.119713	0.0212667					-0.0188222	-0.00184797	0.0311629	-0.0186631	-0.0659601	-0.0278671	0.072925	-0.0902062	0.0223772	0.000397953	0.0106124	0.0397425	-0.0644133	0.0455674	-0.0594268	0.0956219	-0.00496679
		-0.00687717	0.197073	-0.0841997	0.0805916	-0.135284	-0.0242868	0.172622	-0.0612374	-0.0275371	-0.0978794	-0.00503464	0.0328017	-0.109738	-0.00441922	0.0618996	-0.0527204	-0.0254129					0.0164325779188910	0.00537691	-0.0477323	0.116313	0.0534094	-0.0423616	-0.0465087	0.132551	0.0287802	0.00340514	0.0663054	-0.0125885	-0.0016696	-0.0411986	-0.050763	0.0623939	0.000153638084470427
		0.157264	0.0912914	0.0578759	-0.00403357	0.0209708	-0.0602518	0.0686575	0.0865642	0.0485665	-0.0884747	0.0424215	0.0746496	0.024025	-0.0565457	0.0326059	0.00621304	0.0134626					-0.127935	-0.105582	0.0296278	-0.0456605	0.021801	0.0414356	0.0730072	-0.0620899	-0.0106402	-0.0509062	-0.00125382	0.0224658	-0.00175869	-0.0723248	-0.0476889	0.00462788	-0.0977445
		0.021281	-0.0330543	-0.0373285	-0.0389533	-0.114392	-0.0748889	0.10577	-0.103743	-0.0104257	0.143111	-0.0250283	-0.103158	0.0918016	-0.0275126	-0.0247939	-0.0184559	-0.00425353					0.106425669820940	0.0932228	-0.0125697	-0.00527418	0.0577082	-0.0368804	-0.00394805	0.0211267	-0.107767	0.0570044	0.14265	-0.0469522	0.049016	0.0793124	-0.0105757	0.0323293	0.0742635885533714
		-0.065409	-0.0190461	0.0386154	-0.0289812	0.0916265	-0.00515708	-0.0613116	0.179811	0.0522101	-0.123961	-0.144425	-0.145708	-0.0828723	-0.0194755	0.00351237	-0.139759	0.00598216					-0.0360117	-0.0321073	-0.0632287	0.0761661	0.00815615	0.096772	-0.0271664	0.0267028	0.0293502	-0.0664207	0.100676	0.136341	0.00547384	-0.0542434	-0.0274672	0.0263107	-0.0422637
		0.0489727	0.0784803	0.0885169	-0.0649476	-0.0595165	-0.128979	-0.00295093	0.0203398	0.0975104	-0.118164	0.0974053	-0.108589	0.169463	-0.0624556	0.140576	0.163708	-0.00893729					-0.0818333	-0.0757712	0.0258038	-0.0444418	0.0264599	0.0147507	-0.0750937	-0.0291743	-0.223286	-0.0408272	-0.000150286	0.0706564	-0.214426	-0.0732251	-0.0295851	0.0873768	-0.0755218
		-0.0373356	0.100785	-0.0597283	-0.100792	0.0285083	0.0117282	0.0443765	-0.0360183	-0.108883	0.0341491	-0.00503098	0.0323946	-0.0568841	0.0526046	-0.0186974	0.0346645	-0.0598811					0.110613927116975	0.109588	-0.001249	-0.0267394	-0.133153	0.0280493	-0.133782	-0.124858	-0.0112223	0.0379709	-0.0474623	0.0638978	0.0255866	-0.141062	0.0504366	0.0841454	0.100447827182568
		0.00308237	-0.0248347	0.0439666	0.107258	0.0909444	-0.0724636	0.040496	0.0785743	0.0343945	-0.00203516	-0.0608255	-0.0745102	-0.062412	-0.0874943	0.0093478	-0.0999935	-0.0108562					0.0436315327346675	0.013092	0.0122551	-0.00979043	-0.0655313	-0.0363087	0.0872901	-0.0969821	0.0406499	-0.018829	-0.0617987	-0.0172685	0.0238295	-0.0591839	-0.134983	-0.00248711	-0.00824203
		-0.104683	0.0478877	-0.0320879	-0.0847179	0.096813	-0.0344779	0.00135107	0.0804878	0.0307492	0.00659523	0.0680863	0.0369494	0.0514387	-0.0467649	-0.0477867	0.00884568	-0.0555807					-0.0345292	-0.030335	-0.0141578	-0.0180179	-0.068884	-0.0155459	0.108138	-0.0298796	0.0105607	0.0215327	-0.0133887	0.12511	0.0811326	0.0353706	0.0474196	0.076818	-0.0233286
		0.0694349	0.041217	0.07212	-0.0131538	-0.0398907	-0.01297	-0.0874259	-0.121371	-0.0848914	0.0305381	0.0509779	-0.0673283	-0.0464935	-0.183186	-0.111364	-0.0092639	0.112023					-0.0170758	-0.0207403	0.0904169	0.015499	0.0137304	0.053498	-0.0617551	0.0748919	0.117275	-0.0067338	-0.121204	0.0363629	0.137332	-0.0183166	-0.0392495	0.119925	-0.0170913
		0.0786358	0.0299926	0.0134019	-0.0571821	0.0309116	-0.01432	-0.177812	-0.0811444	-0.0527507	-0.0916083	-0.125745	-0.101349	0.041074	-0.0777107	0.0244895	0.0235411	0.0351621					-0.064806	-0.0837905	0.0284479	-0.119412	-0.0854254	0.0635279	0.0567326	-0.181212	-0.0264089	-0.000280028	0.0796632	0.0504788	0.113834	0.0340488	0.0352744	0.152056	-0.0854813
		0.0262523	0.0216442	0.139984	0.108399	0.0707885	-0.0332922	0.036872	-0.108319	-0.082454	0.0963031	-0.0398007	0.00719797	0.00249862	-0.0186138	-0.0121192	-0.0577242	0.0276222					-0.0258488	-0.0285523	0.109387	0.0746047	0.170138	0.00882681	-0.0316159	-0.115679	-0.0461235	-0.093631	-0.0864016	-0.0326579	-0.113209	-0.179408	-0.0417381	-0.0630178	-0.0265854
		0.0382451	0.0240273	0.124992	0.063284	-0.00455741	0.0405382	0.0319445	-0.127153	0.064368	0.0151992	-0.0295246	0.00388926	0.0569865	0.0103373	-0.114067	-0.0876873	0.0316803					-0.0156995	-0.0209276	0.0351148	-0.0548769	-0.0805433	-0.0155668	0.0530636	0.00728792	-0.10736	0.0677359	0.0530318	-0.0203884	0.0211687	-0.0357316	-0.133224	-0.0311132	-0.035611
		0.0774397	0.0377399	-0.0261328	-0.00234261	0.0375312	0.0569338	0.0502381	-0.112531	-0.00185345	-0.042284	0.0985027	0.0296524	0.0275323	0.113401	0.0745207	0.0574211	0.0500797					-0.0638131	-0.0605664	-0.0143174	0.0503785	0.0365325	-0.0955917	0.138238	0.00505465	0.0519136	0.079736	0.0253385	0.101712	0.0507123	0.00748239	0.0592426	0.107992	-0.0559194
		-0.0134503	0.0035374	0.0229159	0.0602974	-0.0825201	0.0796412	0.0346584	-0.0730314	0.0355429	0.0532598	-0.0726237	0.065763	-0.0405805	-0.102743	-0.04748	0.0163282	0.11665					-0.0521764	-0.0415362	0.05571	0.0771375	-0.00752334	0.0180858	-0.124137	-0.0759085	0.0418975	-0.0112829	-0.0910383	-0.0544914	-0.0261261	0.0390008	-0.146552	0.026858	-0.0489924
		-0.0287244	0.118375	0.0568228	-0.0293492	0.130703	-0.168288	0.0678807	0.0961226	-0.0859787	-0.0342313	-0.0610907	-0.0619086	0.0408987	-0.00326844	0.0259108	-0.0502597	-0.0183337					-0.0832135	-0.0656989	0.116202	-0.0261283	0.100314	-0.139395	0.0720049	-0.00982882	-0.0975309	0.0135348	-0.145355	-0.00766926	-0.00237557	-0.088493	0.0428183	0.115993	-0.025225
		-0.0473753	0.0605416	-0.0541903	0.034466	-0.0115634	0.102146	0.0504909	-0.0476603	-0.0464574	-0.0144342	0.0830818	0.129579	0.0677581	0.0382127	0.0625337	-0.0806292	0.08015					-0.0140917	0.000148407	0.0724888	0.0653812	0.0359865	0.0742258	0.128846	0.0165635	0.0640539	0.11725	0.074031	-0.0691024	0.0951911	-0.0224832	0.0805783	-0.0559354	0.0447373206091380
		0.0514849	0.0847649	-0.0371837	0.124234	0.00842737	-0.0652466	-0.0421122	0.0754375	0.0207405	0.0533628	-0.0108021	0.0262922	-0.0719284	-0.0380921	0.00361502	0.105169	0.00328925					0.0569528246492145	0.0607976	0.033347	-0.0669553	-0.00248896	0.0126527	0.0267865	0.0325005	0.104106	0.121218	0.0144204	0.120509	0.0765017	-0.0399596	0.00284803	0.0707173	0.0807988313917825
		0.0214516	-0.0602832	-0.0416335	0.0627785	0.0086369	0.0510885	-0.0410096	-0.117883	0.0450267	0.0445016	-0.0778268	0.0260791	0.165109	-0.00736725	0.0637589	0.211702	0.0289585					0.0252693382884819	-0.00533211	-0.0130157	-0.0515611	-0.00612818	-0.0121192	-0.0922434	0.0204685	-0.012962	-0.069291	-0.248409	0.0437123	-0.0957562	-0.187436	-0.142503	-0.168428	-0.0171328
		0.0217873	-0.0453139	-0.0410803	0.0559969	-0.103288	-0.0469108	0.10632	0.0893149	-0.138181	-0.0487089	-0.0602847	-0.0978111	-0.113638	-0.0234925	0.0436097	-0.0817373	0.0466992
Experimental group		CH1	CH2	CH3	CH4	CH5	CH6	CH7	CH8	CH9	CH10	CH11	CH12	CH13	CH14	CH15	CH16	CH17			Control group		CH1	CH2	CH3	CH4	CH5	CH6	CH7	CH8	CH9	CH10	CH11	CH12	CH13	CH14	CH15	CH16	CH17
1000ms		-0.01664	0.0994189	-0.0253089	0.0209651	0.160068	-0.088328	-0.166359	-0.0136628	-0.141198	-0.0685702	-0.0797434	-0.103968	0.0753743	-0.115765	-0.0222835	-0.0166204	0.0142082			1000ms		-0.0115624	-0.0200167	0.0671303	0.0547059	0.0187397	-0.0470101	-0.0364463	0.00814662	-0.0172756	0.0190187	0.0321965	0.0789177	0.0976741	0.0412397	0.0189643	-0.000392849	-0.00349527
		0.0135454	0.114682	0.0929469	-0.0129222	-0.004241	0.047795	0.0485449	0.00319802	-0.00563217	0.161027	-0.0915093	0.056579	0.00453337	0.098518	-0.0693523	0.00248334	0.0675853					-0.0433194	-0.0527521	-0.00016647	0.061632	-0.183388	0.0896624	0.130363	0.0477403	-0.167138	-0.00542508	-0.0466637	0.0602581	0.0786202	-0.0881672	-0.0456455	0.0139176	-0.0347943
		0.0580075	0.0647602	0.0782281	-0.0652764	-0.120577	-0.103438	0.0221111	-0.0235712	0.0665914	-0.0963756	0.158001	-0.0143949	0.0836725	-0.0929829	0.023319	0.0873281	0.0502594					0.0359790439684922	0.0346552	-0.0605475	0.145394	-0.0468083	0.103933	-0.0169656	0.0696258	-0.0681766	0.0996331	0.0810922	0.0451694	0.0380716	-0.0678348	-0.0749157	0.0108885	0.0317112138769747
		0.000350959	0.106571	0.0244751	0.0713837	0.150503	-0.100097	0.0194101	0.00327468	0.00230915	0.037877	-0.0198575	-0.0973798	0.0213631	0.0431449	0.0551722	-0.0612074	0.0401446					-0.0156137	-0.0221549	0.0196512	0.07402	-0.0159803	0.0226344	0.145342	-0.0551246	0.0168171	0.0616965	0.0710443	0.0339185	0.07247	0.136143	-0.04251	0.137303	-0.064628
		0.176542	0.0959052	-0.0521392	-0.039568	0.0299462	-0.0255419	0.0584507	-0.0821321	-0.0563476	0.0421875	-0.00680273	0.0708422	-0.0719271	0.0094641	-0.00523078	0.0565691	-0.0203907					0.0475646022163810	0.0274431	-0.0217354	0.0818808	0.161971	0.0681976	-0.0696181	0.134556	0.0664034	0.0168151	0.0470394	0.0681977	0.0322286	0.0425804	-0.0635467	0.0371572	0.00203117100382680
		0.0844453	0.153616	-0.0283876	0.00486073	-0.182518	0.0284777	0.158371	-0.0188637	0.0837977	-0.0629983	0.129834	-0.0186766	-0.0375847	0.0415114	-0.00291433	-0.059212	0.0315239					-0.0849221	-0.0900632	0.0698382	-0.0866734	0.0338937	-0.000540959	0.0470767	0.0226831	0.0273829	-0.0652759	0.0477551	-0.0094471	0.0112971	-0.031707	-0.00274724	-0.00764694	-0.0770897
		-0.0365446	0.0981327	0.0754277	-0.0240034	-0.016899	-0.0539588	-0.0268983	-0.00186889	-0.0378001	-0.0326684	0.0459187	0.0525699	0.0232006	-0.0789139	0.0165547	-0.0305413	-0.00451511					0.117548541572149	0.143984	0.00325478	-0.0414717	-0.0118182	-0.0797892	0.0487504	-0.0728887	-0.127461	-0.0128381	0.0652368	-0.0261123	0.0188667	-0.0083378	0.0757798	-0.0648491	0.123685439146397
		-0.0604371	0.100992	0.091308	0.0841935	-0.0108351	0.0329323	0.0537952	-0.0547054	0.0474286	0.0208406	-0.0625448	-0.0214074	-0.0179727	0.101837	-0.147652	-0.059188	0.003364					0.0528975109815050	0.0528965	-0.00758757	0.0890016	-0.0119243	0.0608464	-0.0658474	0.038578	0.0473139	0.0331581	0.0531279	0.0965936	0.0475422	0.0109568	-0.0170134	0.0695953	0.0556370114826010
		-0.0284408	0.122948	0.0836355	-0.0638082	0.094577	-0.0301148	0.071088	0.0951132	0.0248786	-0.00292126	-0.0687895	-0.0578621	-0.0405377	0.0497535	0.0229814	-0.094225	0.122905					-0.029581	-0.0478036	0.16498	-0.0861518	0.0621652	-0.0230796	-0.0589522	0.00213464	-0.241068	-0.0905029	0.0124796	0.0727464	-0.253307	-0.0946936	0.0125888	0.112778	-0.0417672
		-0.0355935	0.0710759	0.122846	-0.0390028	-0.0476981	0.0200005	-0.110446	-0.0744748	-0.161828	0.0861346	0.0198107	-0.0605296	-0.0386764	-0.254223	-0.185658	-0.0230842	0.0145903					0.165443877477491	0.15844	0.032789	0.0185716	-0.115377	-0.0428143	-0.1119	-0.139111	0.0273602	0.0194294	-0.0619186	0.0299978	0.02992	-0.119823	0.0377405	0.0674846	0.139840622821197
		-0.0374865	-0.00722505	-0.0557088	0.0924655	-0.0612689	0.108458	-0.0422252	-0.0784066	0.0149696	0.0299756	0.00389708	0.0543203	0.143448	-0.0544726	0.132731	0.153301	0.058029					0.0216031811711543	0.00300739	-0.00721055	0.015063	-0.0643439	-0.025855	0.0939736	-0.10421	0.0362667	-0.0344626	-0.067771	-0.0402659	0.0244049	-0.0742455	-0.154238	-0.00165549	-0.0396345
		-0.0469975	0.0256769	0.0649802	0.00921098	0.0789292	-0.0171322	0.0669552	0.0990433	0.0799402	0.0146264	-0.0240193	-0.0321165	-0.121437	-0.0432291	-0.0370396	-0.0292208	0.0437265					0.00404424493777548	0.0178515	0.0426002	0.0569253	-0.0559014	-0.0322222	0.0893317	-0.0449354	0.0130586	-0.000224543	-0.0587483	0.0819221	0.078986	0.0625669	0.0342495	0.0375723	0.00526965178011689
		-0.0697929	0.0834017	-0.0106857	0.00185727	0.00419679	-0.038584	0.0284718	0.0340638	0.0729346	0.050919	0.0836017	0.0661538	0.105762	0.0511242	-0.0945357	0.0316089	-0.0347865					-0.0441308	-0.0679728	0.0642133	-0.050496	0.0525328	0.0225085	-0.0562541	0.0702902	0.0793385	0.00208345	-0.0698603	0.0278467	0.0387136	-0.0412201	-0.0314729	0.0613979	-0.0730517
		0.00950192	0.101451	-0.0136498	-0.0724781	0.130104	0.141902	-0.0293791	0.0269382	-0.00939242	0.0502174	-0.0490238	0.0935515	-0.0297794	-0.041222	-0.105038	0.088045	-0.0053536					-0.140375	-0.139885	0.0392958	-0.144827	-0.0375369	0.0440692	0.120082	-0.142555	-0.0490674	0.0120969	0.0332453	0.0201699	0.0664602	0.0588681	-0.0320349	0.115476	-0.140303
		-0.0658594	-0.00408201	-0.0120791	-0.0194608	-0.109391	0.0351921	0.187483	-0.221369	-0.0357101	0.185051	0.0709991	-0.117472	0.156282	-0.0738503	0.0466789	-0.0646523	-0.0516555					-0.0115529	-0.0319629	0.0819815	0.0655523	0.093566	-0.0138798	0.0730326	-0.0706288	0.0807179	-0.00286809	-0.0183604	-0.0308728	-0.0403443	-0.103662	-0.0222213	-0.0931085	0.0115927121836831
		0.054726	0.0166732	-0.0246662	-0.00979586	0.00814419	0.118011	0.102265	-0.0465345	0.038402	0.0501018	0.00190607	0.0424314	0.0707787	0.0848439	0.0650211	-0.101585	-0.0495061					0.0223419146696703	0.0223187	-0.026886	-0.00380792	-0.0717685	-0.0604806	0.0353941	-0.0291904	-0.0208569	0.0217578	0.0291588	-0.0431718	-0.0531085	0.0523636	-0.200495	-0.0225679	-0.0276191
		0.00253705	0.0794659	-0.0736251	0.130706	0.0515861	-0.0230893	0.0132273	0.0937493	0.065556	0.0724201	-0.000194859	0.135713	-0.0803499	0.0250683	-0.0880163	0.127073	0.0565719					-0.111929	-0.0622037	0.0100707	0.0323141	0.0203049	-0.0204583	0.195094	-0.0291133	0.0484368	0.0901165	0.019747	0.100237	0.0254297	0.0625187	0.0867391	0.0912941	-0.0901665
		0.0570874	0.0356019	0.0656353	0.107553	-0.0409839	-0.0492247	0.0341913	0.00704386	-0.148736	0.0825617	-0.0354051	0.0155239	-0.000269853	0.00845732	-0.015929	-0.0562029	0.0334473					-0.0883857	-0.044537	0.0493935	0.0552528	-0.0017489	0.0371072	-0.135487	-0.0491635	-0.0222993	0.0107633	-0.0970807	-0.040928	-0.0598234	0.0275315	-0.199002	0.0400728	-0.0412489
		-0.0158875	0.0366016	0.0300991	0.0157048	-0.126685	-0.00423473	0.11094	0.024112	-0.0960093	-0.0660639	-0.0504397	-0.0794017	-0.169856	-0.00646745	0.0369827	-0.0300559	0.0416207					-0.0273074	-0.0289061	0.0346257	0.0524344	0.108446	-0.157553	0.174976	0.0104377	-0.0536088	0.030237	-0.102792	-0.0234502	-0.0278738	-0.098033	-0.0295449	-0.00152152	-0.034367
		0.00499736	-0.0108998	0.0278418	-0.0375487	0.0304665	0.0750877	-0.0117178	-0.0502922	-0.00273754	-0.0291055	0.10566	-0.00266437	0.102699	0.0337216	0.0656776	0.0137414	-0.0081725					-0.0514844	-0.0597142	0.0769624	-0.0588204	-0.0305926	0.0626878	0.124538	-0.00522814	0.0272328	0.0316668	0.058791	-0.0106116	0.125067	-0.0242319	0.112008	-0.0670014	-0.0693329
		0.0177094	-0.0515834	0.0738116	0.148635	-0.0507555	0.10052	0.0285414	0.0149015	0.0956869	0.0303783	-0.00174932	0.107159	0.01839	-0.0680591	0.0599994	0.106421	-0.039157					0.0990973719041071	0.0819427	-0.00392761	-0.0118189	-0.024874	0.0672527	0.0297188	-0.0472734	0.0580643	0.0298819	-0.00189191	0.113767	0.124702	-0.00786452	0.0187518	0.0678196	0.0952374034125519
		-0.0193188	0.127048	0.108392	0.0721425	0.0278166	0.0043969	0.022951	0.0799338	0.0145203	0.0756066	0.109762	0.0267362	0.0230079	0.0523639	0.0938881	0.0900128	0.0280689					0.0404431594633370	0.0314556	0.0127016	0.00360207	0.0156802	0.0551423	-0.0573285	-0.0258888	0.00721469	0.0294042	-0.195672	0.0983233	-0.124393	-0.135249	-0.0634697	-0.0700326	0.0490746627076210
		0.110957	0.066626	0.0683898	-0.0382434	-0.0165311	0.0424113	0.0624426	0.0954958	-0.0104944	-0.106681	-0.0952242	-0.200157	-0.187291	0.00620823	-0.069662	0.0761578	-0.0110602
Experimental group		CH1	CH2	CH3	CH4	CH5	CH6	CH7	CH8	CH9	CH10	CH11	CH12	CH13	CH14	CH15	CH16	CH17			Control group		CH1	CH2	CH3	CH4	CH5	CH6	CH7	CH8	CH9	CH10	CH11	CH12	CH13	CH14	CH15	CH16	CH17
1500ms		0.102738	0.102738	-0.016606	-0.0313475	0.0587586	-0.050196	-0.102337	-0.0888675	-0.118446	-0.110453	-0.097807	0.0245753	0.0414197	-0.137345	-0.027499	-0.0127474	-0.0313475			1500ms		-0.0282224	0.0198386	0.0507366	0.0255027	0.082309	-0.0125395	-0.032608	0.069137	-0.0784544	0.0609934	0.100025	0.118642	0.136266	0.0605819	0.0775886	0.0068085	-0.0465168
		0.0722976	0.0722976	0.0418342	-0.00995438	-0.0162723	0.066224	0.0153784	-0.0337918	-0.00985636	0.144258	-0.162739	0.0488277	-0.00617597	0.0564869	-0.097591	-0.00835281	-0.00995438					0.0793936459711141	-0.0247403	-0.0480424	0.0282122	-0.274468	0.0422218	0.109944	-0.0347596	-0.0982423	0.0590995	-0.147333	0.0427654	0.0682765	-0.0984149	-0.158542	-0.0306232	0.0398658212146407
		0.0766589	0.0766589	0.108328	-0.0526378	-0.080183	-0.0649296	-0.0512686	0.0114059	0.0179931	-0.149994	0.0800416	-0.11586	0.109575	-0.0707821	0.0296308	0.162399	-0.0526378					0.105317447446213	0.0394126	-0.0725331	0.0972657	-0.0617275	0.10325	-0.0347736	0.11351	-0.134232	0.063794	0.0829216	0.0103425	-0.0517326	-0.0122637	-0.0581049	-0.00353141	0.108643225834332
		0.166577	0.166577	-0.0181137	0.0822251	0.110643	-0.124815	0.0369201	0.125823	0.00717526	0.039867	-0.01917	-0.0940015	-0.000850077	0.00365554	0.012719	-0.0924628	0.0822251					-0.0292158	-0.0445228	0.0204787	-0.00527319	-0.0381192	-0.0314877	0.0789654	-0.038927	-0.00641191	-0.0510249	0.0308366	0.0612247	0.0169908	0.113951	-0.0599077	0.146607	-0.0611501
		0.0910269	0.0910269	-0.127536	-0.0606023	0.0830117	0.0487097	0.0220425	-0.0710599	0.0311106	0.109789	0.0177164	0.0145573	-0.0744972	0.0910768	0.069458	0.0175681	-0.0606023					-0.025917	0.000759055	-0.052776	0.131299	0.0702785	-0.0165627	-0.0998355	0.134553	0.0659598	0.0125909	-0.00954348	-0.0894944	-0.0338062	-0.0878529	-0.0597425	0.0209175	-0.0255026
		0.0722794	0.0722794	-0.0519121	0.0339198	-0.0862034	-0.00492519	0.156827	-0.0507118	0.0608649	-0.0274676	0.0496202	0.0518939	-0.0753811	0.0772058	0.108319	0.0267265	0.0339198					0.110873045830081	-0.00887171	0.124798	-0.0357921	0.0161207	0.0812939	0.065536	-0.0297917	-0.0126421	-0.0289577	0.0742347	0.0230742	-0.0155482	-0.00747505	0.00626725	-0.0264164	0.103868605040566
		0.10841	0.10841	0.0398665	0.0145227	-0.00952916	0.0240115	0.032883	0.0777248	0.0571951	0.0254197	0.03017	0.0723417	-0.0254355	0.0444733	0.0346779	0.0404417	0.0145227					-0.0899177	0.014765	0.00184063	-0.0106781	-0.0331194	-0.105611	0.0173113	0.0113369	-0.107615	0.02946	0.13443	-0.0538846	0.0326547	0.0399095	0.0204605	0.0345465	-0.0803801
		0.0889871	0.0889871	0.137322	0.0492333	-0.0143241	0.0517185	0.0111512	-0.0381103	0.00593133	-0.00223894	0.0196998	0.00787499	0.0300099	0.0141355	-0.106778	-0.070381	0.0492333					0.00660608915741694	0.0693892	-0.0446236	0.0606863	-0.0950218	0.0112833	-0.0939977	-0.0261804	0.0277233	-0.0307137	0.0588937	0.119157	0.0218623	-0.00741054	0.0761647	0.070484	0.0347656250298743
		0.0540728	0.0540728	0.0105976	0.0406596	0.0535008	0.0484062	0.0503393	0.0742267	-0.0400921	-0.133068	-0.0578419	-0.177611	-0.0906385	0.0214447	-0.0094608	-0.205046	0.0406596					0.0114633599074767	0.00509375	0.0427358	-0.0572726	-0.0335242	0.0171462	-0.0858756	0.00883798	-0.204011	0.0139495	0.0189038	0.0494825	-0.240382	-0.0607897	-0.0454552	0.0307527	0.00400986042103835
		0.0327297	0.0327297	0.09775	-0.0202811	-0.0720348	0.0511787	-0.125863	-0.115696	-0.122888	0.0431725	0.0894571	-0.029443	-0.0101828	-0.206894	-0.125531	-0.0412306	-0.0202811					0.0178439605102729	0.137299	-0.0375173	-0.0336116	-0.114348	0.0472319	-0.13542	-0.0957544	0.0557019	-0.0201923	-0.079226	0.0620546	0.0866842	-0.0765152	0.0482358	0.0632428	0.0503416419180779
		-0.0433026	-0.0433026	-0.0171921	0.0434237	0.0474041	-0.0145743	-0.0180026	-0.126346	0.00406511	-0.00592771	-0.048327	0.0444019	0.138265	-0.0825511	0.094077	0.0410169	0.0434237					-0.00684744	0.0174736	0.00195432	0.0265212	-0.0115575	0.00959842	0.100794	-0.114828	0.0202757	-0.00672731	-0.0323939	-0.00830107	0.00210827	0.0263683	-0.132589	-0.0118404	0.00374665838331212
		0.0101744	0.0101744	-0.0236475	0.0153719	0.0188773	0.0247572	-0.00493429	-0.0415207	-0.027039	0.0412372	-0.034681	0.0325056	0.00382529	0.0494976	-0.042084	-0.00571879	0.0153719					-0.0308369	-0.010547	-0.0176022	-0.0813823	-0.0573618	-0.0375612	0.00157286	-0.0649064	-0.0255672	-0.0577147	-0.12585	-0.000358708	0.0116463	-0.0561895	-0.032269	0.0787441	-0.043734
		0.136271	0.136271	-0.0583336	-0.0612689	0.0980688	-0.0510359	-0.056911	0.0657466	0.0756608	0.0197882	0.147402	0.00683726	0.0621335	0.0313675	-0.1232	0.0377835	-0.0612689					0.0391875267758861	-0.0107398	0.0583832	0.0127326	0.0199147	0.0449527	-0.0251833	0.0319048	0.124377	-0.0238617	-0.0589687	0.0790334	0.127816	-0.080985	0.0130358	0.0488142	0.0350924576936710
		0.0305289	0.0305289	-0.056541	-0.0145456	0.0657528	0.0934018	-0.0108592	0.132678	5.63728e-05	0.0408632	-0.132376	0.0182396	-0.0362949	-0.134039	-0.0612351	0.026942	-0.0145456					0.141299419149914	-0.0173116	0.0810134	-0.0718895	-0.0261089	0.178017	0.0982829	-0.197222	0.079809	0.0483189	0.0871976	0.0613748	0.134134	0.0920703	0.0747235	0.0948619	0.178933424114274
		0.0213552	0.0213552	0.0639824	-0.0575936	-0.0971362	-0.0669696	0.0922345	-0.105638	-0.104119	0.127692	-0.0562127	-0.0895058	0.0866213	-0.150491	0.00197988	-0.0320855	-0.0575936					0.0362191518987873	-0.0558731	0.0384074	0.0522083	0.079777	-0.0122701	0.0746893	-0.0324838	0.0186036	-0.0274272	0.0213494	-0.0392864	-0.0140645	-0.112722	0.0381689	0.0111058	-4.33671e-05
		0.08511	0.08511	-0.0518945	0.0392582	-0.05868	0.0179478	0.0300714	-0.0168121	-0.0618005	-0.0424089	0.00194777	0.0399159	0.0305865	0.024266	-0.0100109	-0.105239	0.0392582					-0.0425713	-0.0263667	0.00273504	-0.0396921	-0.0987646	-0.0362558	0.0288304	0.0535639	-0.0841268	0.00554516	0.0572192	-0.0325169	-0.00531253	0.0192591	-0.144333	-0.00275422	2.44840056075127e-05
		-0.0189435	-0.0189435	-0.00378714	0.0754171	0.00723962	-0.008265	-0.0743015	0.185778	-0.00156976	0.103562	-0.00218437	0.0612407	-0.0323073	0.0366043	-0.131585	0.0404046	0.0754171					-0.126782	-0.0392621	0.00568792	0.0625412	0.0806164	-0.106063	0.0942681	-0.0415026	0.023741	0.0403678	0.0278501	0.06447	-0.0618008	-0.00814907	-0.00757355	0.0388484	-0.0699729
		-0.00840669	-0.00840669	0.0517471	0.149665	-0.0486103	-0.0401004	0.0338185	-0.0361859	-0.0605211	0.0623074	-0.043827	-0.0333516	0.0197011	0.0785491	-0.0365798	-0.0697551	0.149665					0.00825059506704264	0.0457817	0.00307105	-0.0200315	0.0484911	-0.0105635	-0.173035	-0.0766254	0.0340722	0.0141703	-0.0453592	-0.0502932	-0.0288129	0.0293734	-0.165899	0.0473872	-3.25522e-05
		-0.0315721	-0.0315721	-0.0497757	0.0371337	-0.0874964	-0.00897554	0.170166	0.040624	-0.135577	-0.0455604	-0.0251887	-0.0522206	-0.10738	-0.0781444	-0.0335567	-0.0716908	0.0371337					-0.24346	0.00456467	0.055804	-0.0626872	0.0810229	-0.225943	0.151947	-0.00955702	0.000445454	0.033223	-0.124387	-0.0117198	-0.00973485	-0.114101	-0.0238931	0.0545311	-0.21394
		0.0310874	0.0310874	0.00362659	0.0328749	0.0266485	0.0835466	0.0885806	-0.0585576	0.0187212	0.0117371	0.167243	0.0515906	0.0668771	0.076863	0.122407	0.0205498	0.0328749					0.0323574853029819	-0.0176598	0.010948	0.00762063	0.0344142	0.0435234	0.0837544	0.032812	0.0110491	0.0273604	0.0312421	-0.0379507	0.106742	-0.0483851	0.0524429	-0.0889529	-0.000197061
		-0.0125008	-0.0125008	-0.00645698	0.0757568	0.00287068	0.0305301	-0.00823926	-0.0526554	0.0809098	-0.00897052	-0.0498143	0.103108	0.0268069	-0.144877	0.0337019	0.0727294	0.0757568					-0.0140651	-0.0149666	-0.0302696	-0.0248335	0.0115774	-0.00266488	-0.0147994	0.0330056	0.0085065	0.00496075	0.041622	-0.0213661	0.02566	0.0253137	-0.0119275	0.00676633	-0.0314852
		0.0903887	0.0903887	0.0926034	0.145907	0.00128513	0.0130998	0.0100201	0.118126	0.0786949	0.0252876	0.0480385	0.0966874	0.0567974	-0.0109654	0.0448271	0.0836527	0.145907					0.0251248372625135	-0.0423156	-0.0445009	0.00307257	0.0278515	0.0432997	-0.036923	0.0068663	-0.00305379	-0.0486958	-0.0162497	-0.0337029	0.0293597	-0.0188344	0.00284665	-0.0333571	0.0727037746169704
		0.0908003	0.0908003	0.0617898	0.0259133	-0.034186	0.0201783	0.0335082	0.0735926	-0.0859968	-0.127675	-0.224823	-0.238762	-0.199755	0.00384389	-0.0615211	0.127387	0.0259133
